# Supplementary material for: Antibacterial Activity of Polymer Coated Cerium Oxide Nanoparticles
Source: PLoS One. 2012 Oct 26;7(10):e47827. doi: 10.1371/journal.pone.0047827 (PMC3482233; doi:10.1371/journal.pone.0047827)
Supplement: Application S1 — Visualization application developed using the model described in Table 2 . (ZIP) [file pone.0047827.s002.zip]

Archive with 1 entries (1 files):
- Application S1.exe
